# Supplementary material for: Chemically Defined Medium Enables GDNF-Driven Early Neuronal-like Phenotype of Human Dental Pulp Stem Cells
Source: Cells. 2026 May 21;15(10):953. doi: 10.3390/cells15100953 (PMC13204485; doi:10.3390/cells15100953)
Supplement: Supplementary file 1 [file cells-15-00953-s001.zip]

Archive with 1 entries (1 files):
- cells-4248550-supplementary.pdf
